# Supplementary material for: Within leaf variation is the largest source of variation in agroinfiltration of Nicotiana benthamiana
Source: Plant Methods. 2015 Oct 14;11:47. doi: 10.1186/s13007-015-0091-5 (PMC4607171; doi:10.1186/s13007-015-0091-5)
Supplement: Supplementary file 1 — 10.1186/s13007-015-0091-5 Measurements of luciferase activity from the first experiment and calculation of variance components. Table S2. Measurements of luciferase activity from the second experiment and calculation of variance components. [file 13007_2015_91_MOESM1_ESM.xlsx]

## Sheet: Table S1 (First experiment)
Promoter (A)	Plant (B)	Leaf (C)	Disk (D)	Measurement (E)	LUC		Av(E)	Av(D)	Av(C)	Av(B)	Av(A)	LUC-Av(E)	Av(E)-Av(D)	Av(D)-Av(C)	Av(C)-Av(B)	Av(B)-Av(A)	LUC-Av(A)	(LUC-Av(E))^2	(Av(E)-Av(D))^2	(Av(D)-Av(C))^2	(Av(C)-Av(B))^2	(Av(B)-Av(A))^2	(LUC-Av(A))^2
1	1	1	1	1	676394							100018					443808	1.00036e+10					1.96966e+11
1	1	1	1	2	556884							-19491.8					324298	3.7993e+08					1.05169e+11
1	1	1	1	3	517981							-58394.8					285395	3.40995e+09					8.14503e+10
1	1	1	1	4	525133							-51242.8					292547	2.62582e+09					8.55838e+10
1	1	1	1	5	605487		576376					29111.2	144799				372901	8.47462e+08	2.09669e+10				1.39055e+11
1	1	1	2	1	473090							40082.4					240504	1.6066e+09					5.78422e+10
1	1	1	2	2	433168							160.4					200582	25728.2					4.02331e+10
1	1	1	2	3	415984							-17023.6					183398	2.89803e+08					3.36348e+10
1	1	1	2	4	422428							-10579.6					189842	1.11928e+08					3.604e+10
1	1	1	2	5	420368		433008					-12639.6	1431.16				187782	1.59759e+08	2.04822e+06				3.52621e+10
1	1	1	3	1	433746							22124.8					201160	4.89507e+08					4.04654e+10
1	1	1	3	2	412610							988.8					180024	977725					3.24086e+10
1	1	1	3	3	385426							-26195.2					152840	6.86189e+08					2.33601e+10
1	1	1	3	4	398528							-13093.2					165942	1.71432e+08					2.75368e+10
1	1	1	3	5	427796		411621					16174.8	-19955.2				195210	2.61624e+08	3.98212e+08				3.8107e+10
1	1	1	4	1	257354							-22231.6					24768	4.94244e+08					6.13455e+08
1	1	1	4	2	254130							-25455.6					21544	6.47988e+08					4.64145e+08
1	1	1	4	3	308338							28752.4					75752	8.26701e+08					5.73837e+09
1	1	1	4	4	301963							22377.4					69377	5.00748e+08					4.81317e+09
1	1	1	4	5	276143		279586					-3442.6	-151991				43557	1.18515e+07	2.31012e+10				1.89721e+09
1	1	1	5	1	529442							72150					296856	5205622500					8.81235e+10
1	1	1	5	2	436867							-20425					204281	417180625					4.17307e+10
1	1	1	5	3	413901							-43391					181315	1882778881					3.28751e+10
1	1	1	5	4	430011							-27281					197425	744252961					3.89766e+10
1	1	1	5	5	476239		457292	431576				18947	25715.6	28186.8			243653	358988809	6.6129e+08	7.94494e+08			5.93668e+10
1	1	2	1	1	378460							1080.2					145874	1.16683e+06					2.12792e+10
1	1	2	1	2	389363							11983.2					156777	1.43597e+08					2.4579e+10
1	1	2	1	3	372557							-4822.8					139971	2.32594e+07					1.95919e+10
1	1	2	1	4	379748							2368.2					147162	5.60837e+06					2.16567e+10
1	1	2	1	5	366771		377380					-10608.8	-13975.1				134185	1.12547e+08	1.95304e+08				1.80056e+10
1	1	2	2	1	421974							-7365.8					189388	5.4255e+07					3.58678e+10
1	1	2	2	2	455473							26133.2					222887	6.82944e+08					4.96786e+10
1	1	2	2	3	442766							13426.2					210180	1.80263e+08					4.41756e+10
1	1	2	2	4	411004							-18335.8					178418	3.36202e+08					3.1833e+10
1	1	2	2	5	415482		429340					-13857.8	37984.9				182896	1.92039e+08	1.44285e+09				3.3451e+10
1	1	2	3	1	394658							31699.6					162072	1.00486e+09					2.62673e+10
1	1	2	3	2	352568							-10390.4					119982	1.0796e+08					1.43957e+10
1	1	2	3	3	349264							-13694.4					116678	1.87537e+08					1.36138e+10
1	1	2	3	4	357602							-5356.4					125016	2.8691e+07					1.5629e+10
1	1	2	3	5	360700		362958					-2258.4	-28396.5				128114	5.10037e+06	8.06362e+08				1.64132e+10
1	1	2	4	1	370856							11724.4					138270	1.37462e+08					1.91186e+10
1	1	2	4	2	355383							-3748.6					122797	1.4052e+07					1.50791e+10
1	1	2	4	3	410759							51627.4					178173	2.66539e+09					3.17456e+10
1	1	2	4	4	338091							-21040.6					105505	4.42707e+08					1.11313e+10
1	1	2	4	5	320569		359132					-38562.6	-32223.3				87983	1.48707e+09	1.03834e+09				7.74101e+09
1	1	2	5	1	430051							2086					197465	4351396					3.89924e+10
1	1	2	5	2	429700							1735					197114	3010225					3.88539e+10
1	1	2	5	3	427822							-143					195236	20449					3.81171e+10
1	1	2	5	4	429632							1667					197046	2778889					3.88271e+10
1	1	2	5	5	422620		427965	391355				-5345	36610.1	-12034.7			190034	28569025	1.3403e+09	1.44835e+08			3.61129e+10
1	1	3	1	1	413161							8300.2					180575	6.88933e+07					3.26073e+10
1	1	3	1	2	401167							-3693.8					168581	1.36442e+07					2.84196e+10
1	1	3	1	3	395261							-9599.8					162675	9.21562e+07					2.64632e+10
1	1	3	1	4	375112							-29748.8					142526	8.84991e+08					2.03137e+10
1	1	3	1	5	439603		404861					34742.2	17623.2				207017	1.20702e+09	3.10576e+08				4.2856e+10
1	1	3	2	1	408896							29568.4					176310	8.7429e+08					3.10852e+10
1	1	3	2	2	381293							1965.4					148707	3.8628e+06					2.21138e+10
1	1	3	2	3	363649							-15678.6					131063	2.45818e+08					1.71775e+10
1	1	3	2	4	389018							9690.4					156432	9.39039e+07					2.4471e+10
1	1	3	2	5	353782		379328					-25545.6	-7910.04				121196	6.52578e+08	6.25687e+07				1.46885e+10
1	1	3	3	1	442899							33269.8					210313	1.10688e+09					4.42316e+10
1	1	3	3	2	410789							1159.8					178203	1.34514e+06					3.17563e+10
1	1	3	3	3	356492							-53137.2					123906	2.82356e+09					1.53527e+10
1	1	3	3	4	416810							7180.8					184224	5.15639e+07					3.39385e+10
1	1	3	3	5	421156		409629					11526.8	22391.6				188570	1.32867e+08	5.01382e+08				3.55587e+10
1	1	3	4	1	379913							-18870.4					147327	3.56092e+08					2.17053e+10
1	1	3	4	2	363637							-35146.4					131051	1.23527e+09					1.71744e+10
1	1	3	4	3	416371							17587.6					183785	3.09324e+08					3.37769e+10
1	1	3	4	4	421803							23019.6					189217	5.29902e+08					3.58031e+10
1	1	3	4	5	412193		398783					13409.6	11545.8				179607	1.79817e+08	1.33305e+08				3.22587e+10
1	1	3	5	1	354655							11067.8					122069	1.22496e+08					1.49008e+10
1	1	3	5	2	350407							6819.8					117821	4.65097e+07					1.38818e+10
1	1	3	5	3	374336							30748.8					141750	9.45489e+08					2.00931e+10
1	1	3	5	4	304057							-39530.2					71471	1.56264e+09					5.10811e+09
1	1	3	5	5	334481		343587	387238	403390			-9106.2	-43650.4	-16152	59640.9		101895	8.29229e+07	1.90536e+09	2.60888e+08	3.55703e+09		1.03826e+10
1	2	1	1	1	329597							-10167.4					97011	1.03376e+08					9.41114e+09
1	2	1	1	2	326995							-12769.4					94409	1.63058e+08					8.91306e+09
1	2	1	1	3	327734							-12030.4					95148	1.44731e+08					9.05315e+09
1	2	1	1	4	345371							5606.6					112785	3.1434e+07					1.27205e+10
1	2	1	1	5	369125		339764					29360.6	28078.2				136539	8.62045e+08	7.88388e+08				1.86429e+10
1	2	1	2	1	287931							2941.8					55345	8.65419e+06					3.06307e+09
1	2	1	2	2	284756							-233.2					52170	54382.2					2.72171e+09
1	2	1	2	3	258943							-26046.2					26357	6.78405e+08					6.94693e+08
1	2	1	2	4	291468							6478.8					58882	4.19748e+07					3.46709e+09
1	2	1	2	5	301848		284989					16858.8	-26697				69262	2.84219e+08	7.12728e+08				4.79723e+09
1	2	1	3	1	263529							8066					30943	65060356					9.57471e+08
1	2	1	3	2	268631							13168					36045	173396224					1.29924e+09
1	2	1	3	3	238954							-16509					6368.02	272547081					4.05517e+07
1	2	1	3	4	256964							1501					24378	2253001					5.94288e+08
1	2	1	3	5	249237		255463					-6226	-56223.2				16651	38763076	3.16104e+09				2.77257e+08
1	2	1	4	1	382728							43380.6					150142	1.88188e+09					2.25426e+10
1	2	1	4	2	317763							-21584.4					85177	4.65886e+08					7.25513e+09
1	2	1	4	3	302228							-37119.4					69642	1.37785e+09					4.85001e+09
1	2	1	4	4	322834							-16513.4					90248	2.72692e+08					8.14471e+09
1	2	1	4	5	371184		339347					31836.6	27661.2				138598	1.01357e+09	7.65144e+08				1.92094e+10
1	2	1	5	1	336634							-2232.8					104048	4.9854e+06					1.0826e+10
1	2	1	5	2	334620							-4246.8					102034	1.80353e+07					1.04109e+10
1	2	1	5	3	352883							14016.2					120297	1.96454e+08					1.44714e+10
1	2	1	5	4	332386							-6480.8					99800	4.20008e+07					9.96004e+09
1	2	1	5	5	337811		338867	311686				-1055.8	27180.6	27578.2			105225	1.11471e+06	7.38787e+08	7.60557e+08			1.10723e+10
1	2	2	1	1	325546							13522.2					92960	1.8285e+08					8.64157e+09
1	2	2	1	2	323083							11059.2					90497	1.22306e+08					8.18971e+09
1	2	2	1	3	311212							-811.8					78626	659019					6.18205e+09
1	2	2	1	4	333570							21546.2					100984	4.64239e+08					1.01978e+10
1	2	2	1	5	266708		312024					-45315.8	24969.9				34122	2.05352e+09	6.23495e+08				1.16431e+09
1	2	2	2	1	261138							-24798.4					28552	6.14961e+08					8.15218e+08
1	2	2	2	2	294613							8676.6					62027	7.52834e+07					3.84735e+09
1	2	2	2	3	329213							43276.6					96627	1.87286e+09					9.33678e+09
1	2	2	2	4	287159							1222.6					54573	1.49475e+06					2.97821e+09
1	2	2	2	5	257559		285936					-28377.4	-1117.52				24973	8.05277e+08	1.24885e+06				6.23652e+08
1	2	2	3	1	230475							-14643.4					-2110.98	2.14429e+08					4.45622e+06
1	2	2	3	2	270210							25091.6					37624	6.29588e+08					1.41557e+09
1	2	2	3	3	237215							-7903.4					4629.02	6.24637e+07					2.14279e+07
1	2	2	3	4	242437							-2681.4					9851.02	7.18991e+06					9.70427e+07
1	2	2	3	5	245255		245118					136.6	-41935.5				12669	18659.6	1.75859e+09				1.60504e+08
1	2	2	4	1	344978							53747.2					112392	2.88876e+09					1.2632e+10
1	2	2	4	2	307409							16178.2					74823	2.61734e+08					5.59848e+09
1	2	2	4	3	261480							-29750.8					28894	8.8511e+08					8.34865e+08
1	2	2	4	4	300467							9236.2					67881	8.53074e+07					4.60783e+09
1	2	2	4	5	241820		291231					-49410.8	4176.88				9234.02	2.44143e+09	1.74463e+07				8.52672e+07
1	2	2	5	1	370684							69723.8					138098	4.86141e+09					1.90711e+10
1	2	2	5	2	340676							39715.8					108090	1.57734e+09					1.16835e+10
1	2	2	5	3	267995							-32965.2					35409	1.0867e+09					1.2538e+09
1	2	2	5	4	257499							-43461.2					24913	1.88888e+09					6.20659e+08
1	2	2	5	5	267947		300960	287054				-33013.2	13906.3	2945.96			35361	1.08987e+09	1.93385e+08	8.67868e+06			1.2504e+09
1	2	3	1	1	258340							3317.6					25754	1.10065e+07					6.6327e+08
1	2	3	1	2	238910							-16112.4					6324.02	2.59609e+08					3.99933e+07
1	2	3	1	3	294596							39573.6					62010	1.56607e+09					3.84524e+09
1	2	3	1	4	256524							1501.6					23938	2.2548e+06					5.73029e+08
1	2	3	1	5	226742		255022					-28280.4	1438.6				-5843.98	7.99781e+08	2.06957e+06				3.41521e+07
1	2	3	2	1	256773							56173.4					24187	3.15545e+09					5.85012e+08
1	2	3	2	2	165587							-35012.6					-66999	1.22588e+09					4.48886e+09
1	2	3	2	3	219056							18456.4					-13530	3.40639e+08					1.8306e+08
1	2	3	2	4	186980							-13619.6					-45606	1.85494e+08					2.07991e+09
1	2	3	2	5	174602		200600					-25997.6	-52984.2				-57984	6.75875e+08	2.80733e+09				3.36214e+09
1	2	3	3	1	324565							54491.8					91979	2.96936e+09					8.46014e+09
1	2	3	3	2	243740							-26333.2					11154	6.93437e+08					1.24412e+08
1	2	3	3	3	292884							22810.8					60298	5.20333e+08					3.63585e+09
1	2	3	3	4	224255							-45818.2					-8330.98	2.09931e+09					6.94052e+07
1	2	3	3	5	264922		270073					-5151.2	16489.4				32336	2.65349e+07	2.719e+08				1.04562e+09
1	2	3	4	1	265988							-15046.6					33402	2.264e+08					1.1157e+09
1	2	3	4	2	280733							-301.6					48147	90962.6					2.31814e+09
1	2	3	4	3	319790							38755.4					87204	1.50198e+09					7.60454e+09
1	2	3	4	4	273670							-7364.6					41084	5.42373e+07					1.6879e+09
1	2	3	4	5	264992		281035					-16042.6	27450.8				32406	2.57365e+08	7.53546e+08				1.05015e+09
1	2	3	5	1	283450							22260.8					50864	4.95543e+08					2.58715e+09
1	2	3	5	2	233854							-27335.2					1268.02	7.47213e+08					1.60788e+06
1	2	3	5	3	274186							12996.8					41600	1.68917e+08					1.73056e+09
1	2	3	5	4	261779							589.8					29193	347864					8.52233e+08
1	2	3	5	5	252677		261189	253584	284108	343749		-8512.2	7605.4	-30524.2	-59640.9	111163	20091	7.24575e+07	5.78421e+07	9.31724e+08	3.55703e+09	1.23572e+10	4.03649e+08
2	1	1	1	1	30618							1595.2					-201968	2.54466e+06					4.07911e+10
2	1	1	1	2	28149							-873.8					-204437	763526					4.17945e+10
2	1	1	1	3	31451							2428.2					-201135	5.89616e+06					4.04553e+10
2	1	1	1	4	29267							244.2					-203319	59633.6					4.13386e+10
2	1	1	1	5	25629		29022.8					-3393.8	-833.76				-206957	1.15179e+07	695156				4.28312e+10
2	1	1	2	1	44452							7671.6					-188134	5.88534e+07					3.53944e+10
2	1	1	2	2	27347							-9433.4					-205239	8.8989e+07					4.2123e+10
2	1	1	2	3	39741							2960.6					-192845	8.76515e+06					3.71892e+10
2	1	1	2	4	32652							-4128.4					-199934	1.70437e+07					3.99736e+10
2	1	1	2	5	39710		36780.4					2929.6	6923.84				-192876	8.58256e+06	4.79396e+07				3.72011e+10
2	1	1	3	1	22803							775					-209783	600625					4.40089e+10
2	1	1	3	2	26434							4406					-206152	19412836					4.24986e+10
2	1	1	3	3	23169							1141					-209417	1301881					4.38555e+10
2	1	1	3	4	18060							-3968					-214526	15745024					4.60214e+10
2	1	1	3	5	19674		22028					-2354	-7828.56				-212912	5541316	6.12864e+07				4.53315e+10
2	1	1	4	1	31546							2759.8					-201040	7.6165e+06					4.04171e+10
2	1	1	4	2	31750							2963.8					-200836	8.78411e+06					4.03351e+10
2	1	1	4	3	24625							-4161.2					-207961	1.73156e+07					4.32478e+10
2	1	1	4	4	26245							-2541.2					-206341	6.4577e+06					4.25766e+10
2	1	1	4	5	29765		28786.2					978.8	-1070.36				-202821	958049	1.14567e+06				4.11363e+10
2	1	1	5	1	38411							5745.6					-194175	3.30119e+07					3.77039e+10
2	1	1	5	2	27551							-5114.4					-205035	2.61571e+07					4.20393e+10
2	1	1	5	3	34335							1669.6					-198251	2.78756e+06					3.93034e+10
2	1	1	5	4	28507							-4158.4					-204079	1.72923e+07					4.16482e+10
2	1	1	5	5	34523		32665.4	29856.6				1857.6	2808.84	-4348.23			-198063	3.45068e+06	7.88958e+06	1.89071e+07			3.92289e+10
2	1	2	1	1	50584							5806.4					-182002	3.37143e+07					3.31247e+10
2	1	2	1	2	43812							-965.6					-188774	932383					3.56356e+10
2	1	2	1	3	39137							-5640.6					-193449	3.18164e+07					3.74225e+10
2	1	2	1	4	44704							-73.6					-187882	5416.96					3.52996e+10
2	1	2	1	5	45651		44777.6					873.4	8000.8				-186935	762828	6.40128e+07				3.49447e+10
2	1	2	2	1	49944							-2858.2					-182642	8.16931e+06					3.33581e+10
2	1	2	2	2	62028							9225.8					-170558	8.51154e+07					2.909e+10
2	1	2	2	3	70110							17307.8					-162476	2.9956e+08					2.63984e+10
2	1	2	2	4	40813							-11989.2					-191773	1.43741e+08					3.67769e+10
2	1	2	2	5	41116		52802.2					-11686.2	16025.4				-191470	1.36567e+08	2.56813e+08				3.66608e+10
2	1	2	3	1	33605							708.6					-198981	502114					3.95934e+10
2	1	2	3	2	27715							-5181.4					-204871	2.68469e+07					4.19721e+10
2	1	2	3	3	37260							4363.6					-195326	1.9041e+07					3.81522e+10
2	1	2	3	4	32525							-371.4					-200061	137938					4.00244e+10
2	1	2	3	5	33377		32896.4					480.6	-3880.4				-199209	230976	1.50575e+07				3.96842e+10
2	1	2	4	1	35643							3301.2					-196943	1.08979e+07					3.87865e+10
2	1	2	4	2	28617							-3724.8					-203969	1.38741e+07					4.16033e+10
2	1	2	4	3	36506							4164.2					-196080	1.73406e+07					3.84474e+10
2	1	2	4	4	32858							516.2					-199728	266462					3.98913e+10
2	1	2	4	5	28085		32341.8					-4256.8	-4435				-204501	1.81203e+07	1.96692e+07				4.18206e+10
2	1	2	5	1	22978							1912					-209608	3655744					4.39355e+10
2	1	2	5	2	19516							-1550					-213070	2402500					4.53988e+10
2	1	2	5	3	25151							4085					-207435	16687225					4.30293e+10
2	1	2	5	4	18972							-2094					-213614	4384836					4.56309e+10
2	1	2	5	5	18713		21066	36776.8				-2353	-15710.8	2572.01			-213873	5536609	2.46829e+08	6.61525e+06			4.57417e+10
2	1	3	1	1	34635							949.8					-197951	902120					3.91846e+10
2	1	3	1	2	36406							2720.8					-196180	7.40275e+06					3.84866e+10
2	1	3	1	3	34419							733.8					-198167	538462					3.92702e+10
2	1	3	1	4	33374							-311.2					-199212	96845.4					3.96854e+10
2	1	3	1	5	29592		33685.2					-4093.2	-2295.8				-202994	1.67543e+07	5.2707e+06				4.12066e+10
2	1	3	2	1	31829							2750.4					-200757	7.5647e+06					4.03034e+10
2	1	3	2	2	25749							-3329.6					-206837	1.10862e+07					4.27815e+10
2	1	3	2	3	27075							-2003.6					-205511	4.01441e+06					4.22348e+10
2	1	3	2	4	26775							-2303.6					-205811	5.30657e+06					4.23582e+10
2	1	3	2	5	33965		29078.6					4886.4	-6902.4				-198621	2.38769e+07	4.76431e+07				3.94503e+10
2	1	3	3	1	36235							-4953					-196351	24532209					3.85537e+10
2	1	3	3	2	42425							1237					-190161	1530169					3.61612e+10
2	1	3	3	3	41435							247					-191151	61009					3.65387e+10
2	1	3	3	4	42133							945					-190453	893025					3.62723e+10
2	1	3	3	5	43712		41188					2524	5207				-188874	6370576	27112849				3.56734e+10
2	1	3	4	1	39934							-850.4					-192652	723180					3.71148e+10
2	1	3	4	2	39887							-897.4					-192699	805327					3.71329e+10
2	1	3	4	3	40454							-330.4					-192132	109164					3.69147e+10
2	1	3	4	4	40326							-458.4					-192260	210131					3.69639e+10
2	1	3	4	5	43321		40784.4					2536.6	4803.4				-189265	6.43434e+06	2.30727e+07				3.58212e+10
2	1	3	5	1	32989							-2179.8					-199597	4.75153e+06					3.9839e+10
2	1	3	5	2	35251							82.2					-197335	6756.84					3.89411e+10
2	1	3	5	3	32141							-3027.8					-200445	9.16757e+06					4.01782e+10
2	1	3	5	4	34413							-755.8					-198173	571234					3.92725e+10
2	1	3	5	5	41050		35168.8	35981	34204.8			5881.2	-812.2	1776.21	-7599.54		-191536	3.45885e+07	659669	3.15493e+06	5.7753e+07		3.6686e+10
2	2	1	1	1	67643							1773.2					-164943	3.14424e+06					2.72062e+10
2	2	1	1	2	66424							554.2					-166162	307138					2.76098e+10
2	2	1	1	3	63933							-1936.8					-168653	3.75119e+06					2.84438e+10
2	2	1	1	4	68032							2162.2					-164554	4.67511e+06					2.7078e+10
2	2	1	1	5	63317		65869.8					-2552.8	1919.28				-169269	6.51679e+06	3.68364e+06				2.8652e+10
2	2	1	2	1	72649							6527.6					-159937	4.26096e+07					2.55798e+10
2	2	1	2	2	67177							1055.6					-165409	1.11429e+06					2.73601e+10
2	2	1	2	3	74778							8656.6					-157808	7.49367e+07					2.49034e+10
2	2	1	2	4	54590							-11531.4					-177996	1.32973e+08					3.16826e+10
2	2	1	2	5	61413		66121.4					-4708.4	2170.88				-171173	2.2169e+07	4.71272e+06				2.93002e+10
2	2	1	3	1	88051							9750					-144535	95062500					2.08904e+10
2	2	1	3	2	77949							-352					-154637	123904					2.39126e+10
2	2	1	3	3	77508							-793					-155078	628849					2.40492e+10
2	2	1	3	4	73309							-4992					-159277	24920064					2.53692e+10
2	2	1	3	5	74688		78301					-3613	14350.5				-157898	13053769	2.05936e+08				2.49318e+10
2	2	1	4	1	56578							2565.2					-176008	6.58025e+06					3.09788e+10
2	2	1	4	2	57484							3471.2					-175102	1.20492e+07					3.06607e+10
2	2	1	4	3	57435							3422.2					-175151	1.17115e+07					3.06779e+10
2	2	1	4	4	44905							-9107.8					-187681	8.2952e+07					3.52241e+10
2	2	1	4	5	53662		54012.8					-350.8	-9937.72				-178924	123061	9.87583e+07				3.20138e+10
2	2	1	5	1	58612							3164.4					-173974	1.00134e+07					3.02669e+10
2	2	1	5	2	56333							885.4					-176253	783933					3.10651e+10
2	2	1	5	3	50559							-4888.6					-182027	2.38984e+07					3.31338e+10
2	2	1	5	4	58012							2564.4					-174574	6.57615e+06					3.04761e+10
2	2	1	5	5	53722		55447.6	63950.5				-1725.6	-8502.92	14546.7			-178864	2.9777e+06	7.22996e+07	2.11605e+08			3.19923e+10
2	2	2	1	1	69595							1734					-162991	3006756					2.65661e+10
2	2	2	1	2	63086							-4775					-169500	22800625					2.87302e+10
2	2	2	1	3	71605							3744					-160981	14017536					2.59149e+10
2	2	2	1	4	71236							3375					-161350	11390625					2.60338e+10
2	2	2	1	5	63783		67861					-4078	4267.08				-168803	16630084	1.8208e+07				2.84944e+10
2	2	2	2	1	67461							-4964					-165125	24641296					2.72663e+10
2	2	2	2	2	70732							-1693					-161854	2866249					2.61967e+10
2	2	2	2	3	66867							-5558					-165719	30891364					2.74628e+10
2	2	2	2	4	84775							12350					-147811	152522500					2.18481e+10
2	2	2	2	5	72290		72425					-135	8831.08				-160296	18225	7.7988e+07				2.56948e+10
2	2	2	3	1	59306							1160.6					-173280	1.34699e+06					3.0026e+10
2	2	2	3	2	56014							-2131.4					-176572	4.54287e+06					3.11777e+10
2	2	2	3	3	56376							-1769.4					-176210	3.13078e+06					3.105e+10
2	2	2	3	4	55074							-3071.4					-177512	9.4335e+06					3.15105e+10
2	2	2	3	5	63957		58145.4					5811.6	-5448.52				-168629	3.37747e+07	2.96864e+07				2.84357e+10
2	2	2	4	1	50378							-1777					-182208	3157729					3.31997e+10
2	2	2	4	2	48233							-3922					-184353	15382084					3.3986e+10
2	2	2	4	3	54152							1997					-178434	3988009					3.18387e+10
2	2	2	4	4	51958							-197					-180628	38809					3.26265e+10
2	2	2	4	5	56054		52155					3899	-11438.9				-176532	15202201	1.30849e+08				3.11635e+10
2	2	2	5	1	69504							2120.8					-163082	4.49779e+06					2.65957e+10
2	2	2	5	2	65462							-1921.2					-167124	3.69101e+06					2.79304e+10
2	2	2	5	3	67342							-41.2					-165244	1697.44					2.73056e+10
2	2	2	5	4	65303							-2080.2					-167283	4.32723e+06					2.79836e+10
2	2	2	5	5	69305		67383.2	63593.9				1921.8	3789.28	14190.1			-163281	3.69332e+06	1.43586e+07	2.01358e+08			2.66607e+10
2	2	3	1	1	17087							-1025.4					-215499	1.05145e+06					4.64398e+10
2	2	3	1	2	18640							527.6					-213946	278362					4.57729e+10
2	2	3	1	3	18526							413.6					-214060	171065					4.58217e+10
2	2	3	1	4	19086							973.6					-213500	947897					4.55822e+10
2	2	3	1	5	17223		18112.4					-889.4	-2554.76				-215363	791032	6.5268e+06				4.63812e+10
2	2	3	2	1	21050							-1247.8					-211536	1.557e+06					4.47475e+10
2	2	3	2	2	22095							-202.8					-210491	41127.8					4.43065e+10
2	2	3	2	3	23014							716.2					-209572	512942					4.39204e+10
2	2	3	2	4	22089							-208.8					-210497	43597.4					4.4309e+10
2	2	3	2	5	23241		22297.8					943.2	1630.64				-209345	889626	2.65899e+06				4.38253e+10
2	2	3	3	1	15536							-2141.6					-217050	4.58645e+06					4.71107e+10
2	2	3	3	2	14154							-3523.6					-218432	1.24158e+07					4.77125e+10
2	2	3	3	3	18274							596.4					-214312	355693					4.59296e+10
2	2	3	3	4	19045							1367.4					-213541	1.86978e+06					4.55997e+10
2	2	3	3	5	21379		17677.6					3701.4	-2989.56				-211207	1.37004e+07	8.93747e+06				4.46084e+10
2	2	3	4	1	27382							1980.6					-205204	3.92278e+06					4.21087e+10
2	2	3	4	2	25004							-397.4					-207582	157927					4.30903e+10
2	2	3	4	3	23906							-1495.4					-208680	2.23622e+06					4.35473e+10
2	2	3	4	4	24878							-523.4					-207708	273948					4.31426e+10
2	2	3	4	5	25837		25401.4					435.6	4734.24				-206749	189747	2.2413e+07				4.27451e+10
2	2	3	5	1	17418							-2428.6					-215168	5.8981e+06					4.62973e+10
2	2	3	5	2	20138							291.4					-212448	84914					4.51341e+10
2	2	3	5	3	21327							1480.4					-211259	2.19158e+06					4.46304e+10
2	2	3	5	4	20850							1003.4					-211736	1.00681e+06					4.48321e+10
2	2	3	5	5	19500		19846.6	20667.2	49403.9	41804.3		-346.6	-820.56	-28736.7	7599.54	-190782	-213086	120132	673319	8.25798e+08	5.7753e+07	3.63976e+10	4.54056e+10
3	1	1	1	1	932388							79741.6					699802	6.35872e+09					4.89723e+11
3	1	1	1	2	881373							28726.6					648787	8.25218e+08					4.20925e+11
3	1	1	1	3	790706							-61940.4					558120	3.83661e+09					3.11498e+11
3	1	1	1	4	885872							33225.6					653286	1.10394e+09					4.26783e+11
3	1	1	1	5	772893		852646					-79753.4	347870				540307	6.3606e+09	1.21013e+11				2.91932e+11
3	1	1	2	1	559339							-1414					326753	1999396					1.06768e+11
3	1	1	2	2	541895							-18858					309309	355624164					9.56721e+10
3	1	1	2	3	545586							-15167					313000	230037889					9.7969e+10
3	1	1	2	4	625195							64442					392609	4152771364					1.54142e+11
3	1	1	2	5	531750		560753					-29003	55976.3				299164	841174009	3.13334e+09				8.94991e+10
3	1	1	3	1	500282							-3426.4					267696	1.17402e+07					7.16612e+10
3	1	1	3	2	612962							109254					380376	1.19363e+10					1.44686e+11
3	1	1	3	3	434681							-69027.4					202095	4.76478e+09					4.08424e+10
3	1	1	3	4	484962							-18746.4					252376	3.51428e+08					6.36937e+10
3	1	1	3	5	485655		503708					-18053.4	-1068.32				253069	3.25925e+08	1.14131e+06				6.40439e+10
3	1	1	4	1	305528							-14871.6					72942	2.21164e+08					5.32054e+09
3	1	1	4	2	251025							-69374.6					18439	4.81284e+09					3.39998e+08
3	1	1	4	3	330931							10531.4					98345	1.1091e+08					9.67174e+09
3	1	1	4	4	427023							106623					194437	1.13685e+10					3.78058e+10
3	1	1	4	5	287491		320400					-32908.6	-184377				54905	1.08298e+09	3.39949e+10				3.01456e+09
3	1	1	5	1	312797							26420.8					80211	6.98059e+08					6.43381e+09
3	1	1	5	2	278318							-8058.2					45732	6.49346e+07					2.09142e+09
3	1	1	5	3	295619							9242.8					63033	8.54294e+07					3.97316e+09
3	1	1	5	4	248609							-37767.2					16023	1.42636e+09					2.56737e+08
3	1	1	5	5	296538		286376	504777				10161.8	-218401	20594.4			63952	1.03262e+08	4.76988e+10	4.2413e+08			4.08986e+09
3	1	2	1	1	334809							-55626.6					102223	3.09432e+09					1.04495e+10
3	1	2	1	2	401723							11287.4					169137	1.27405e+08					2.86073e+10
3	1	2	1	3	381832							-8603.6					149246	7.40219e+07					2.22744e+10
3	1	2	1	4	479804							89368.4					247218	7.98671e+09					6.11168e+10
3	1	2	1	5	354010		390436					-36425.6	-13485.7				121424	1.32682e+09	1.81864e+08				1.47438e+10
3	1	2	2	1	350216							-22387					117630	501177769					1.38368e+10
3	1	2	2	2	340401							-32202					107815	1036968804					1.16241e+10
3	1	2	2	3	374553							1950					141967	3802500					2.01546e+10
3	1	2	2	4	373153							550					140567	302500					1.97591e+10
3	1	2	2	5	424692		372603					52089	-31318.3				192106	2713263921	9.80835e+08				3.69047e+10
3	1	2	3	1	346711							-21077.6					114125	4.44265e+08					1.30245e+10
3	1	2	3	2	354761							-13027.6					122175	1.69718e+08					1.49267e+10
3	1	2	3	3	386633							18844.4					154047	3.55111e+08					2.37305e+10
3	1	2	3	4	373505							5716.4					140919	3.26772e+07					1.98582e+10
3	1	2	3	5	377333		367789					9544.4	-36132.7				144747	9.10956e+07	1.30557e+09				2.09517e+10
3	1	2	4	1	477593							-12229					245007	149548441					6.00284e+10
3	1	2	4	2	523907							34085					291321	1161787225					8.48679e+10
3	1	2	4	3	497793							7971					265207	63536841					7.03348e+10
3	1	2	4	4	429905							-59917					197319	3590046889					3.89348e+10
3	1	2	4	5	519912		489822					30090	85900.7				287326	905408100	7.37893e+09				8.25562e+10
3	1	2	5	1	372687							-26270.2					140101	6.90123e+08					1.96283e+10
3	1	2	5	2	443797							44839.8					211211	2.01061e+09					4.46101e+10
3	1	2	5	3	439532							40574.8					206946	1.64631e+09					4.28267e+10
3	1	2	5	4	377623							-21334.2					145037	4.55148e+08					2.10357e+10
3	1	2	5	5	361147		398957	403921				-37810.2	-4964.08	-80261			128561	1.42961e+09	2.46421e+07	6.44183e+09			1.65279e+10
3	1	3	1	1	703868							98738.6					471282	9.74931e+09					2.22107e+11
3	1	3	1	2	628636							23506.6					396050	5.5256e+08					1.56856e+11
3	1	3	1	3	571222							-33907.4					338636	1.14971e+09					1.14674e+11
3	1	3	1	4	495897							-109232					263311	1.19317e+10					6.93327e+10
3	1	3	1	5	626024		605129					20894.6	61280.5				393438	4.36584e+08	3.7553e+09				1.54793e+11
3	1	3	2	1	471032							16950					238446	287302500					5.68565e+10
3	1	3	2	2	431831							-22251					199245	495107001					3.96986e+10
3	1	3	2	3	524689							70607					292103	4985348449					8.53242e+10
3	1	3	2	4	420335							-33747					187749	1138860009					3.52497e+10
3	1	3	2	5	422523		454082					-31559	-89766.9				189937	995970481	8.05809e+09				3.60761e+10
3	1	3	3	1	569733							78308					337147	6132142864					1.13668e+11
3	1	3	3	2	479398							-12027					246812	144648729					6.09162e+10
3	1	3	3	3	470092							-21333					237506	455096889					5.64091e+10
3	1	3	3	4	477502							-13923					244916	193849929					5.99839e+10
3	1	3	3	5	460400		491425					-31025	-52423.9				227814	962550625	2.74826e+09				5.18992e+10
3	1	3	4	1	606427							28207.2					373841	7.95646e+08					1.39757e+11
3	1	3	4	2	550920							-27299.8					318334	7.45279e+08					1.01337e+11
3	1	3	4	3	563333							-14886.8					330747	2.21617e+08					1.09394e+11
3	1	3	4	4	622347							44127.2					389761	1.94721e+09					1.51914e+11
3	1	3	4	5	548072		578220					-30147.8	34370.9				315486	9.0889e+08	1.18136e+09				9.95314e+10
3	1	3	5	1	704616							114228					472030	1.3048e+10					2.22812e+11
3	1	3	5	2	662784							72395.8					430198	5.24115e+09					1.8507e+11
3	1	3	5	3	528341							-62047.2					295755	3.84986e+09					8.7471e+10
3	1	3	5	4	523883							-66505.2					291297	4.42294e+09					8.4854e+10
3	1	3	5	5	532317		590388	543849	484182			-58071.2	46539.3	59666.6	-2017.98		299731	3.37226e+09	2.16591e+09	3.5601e+09	4.07224e+06		8.98387e+10
3	2	1	1	1	311387							-6626					78801	43903876					6.2096e+09
3	2	1	1	2	330699							12686					98113	160934596					9.62617e+09
3	2	1	1	3	325772							7759					93186	60202081					8.68363e+09
3	2	1	1	4	309260							-8753					76674	76615009					5.87891e+09
3	2	1	1	5	312947		318013					-5066	-94976.6				80361	25664356	9.02055e+09				6.45789e+09
3	2	1	2	1	407200							15245					174614	232410025					3.04901e+10
3	2	1	2	2	387025							-4930					154439	24304900					2.38514e+10
3	2	1	2	3	368791							-23164					136205	536570896					1.85518e+10
3	2	1	2	4	406324							14369					173738	206468161					3.01849e+10
3	2	1	2	5	390435		391955					-1520	-21034.6				157849	2310400	4.42453e+08				2.49163e+10
3	2	1	3	1	519667							29182.2					287081	8.51601e+08					8.24155e+10
3	2	1	3	2	475382							-15102.8					242796	2.28095e+08					5.89499e+10
3	2	1	3	3	425613							-64871.8					193027	4.20835e+09					3.72594e+10
3	2	1	3	4	484717							-5767.8					252131	3.32675e+07					6.35701e+10
3	2	1	3	5	547045		490485					56560.2	77495.2				314459	3.19906e+09	6.00551e+09				9.88845e+10
3	2	1	4	1	539820							23005.6					307234	5.29258e+08					9.43927e+10
3	2	1	4	2	483460							-33354.4					250874	1.11252e+09					6.29378e+10
3	2	1	4	3	513592							-3222.4					281006	1.03839e+07					7.89644e+10
3	2	1	4	4	475046							-41768.4					242460	1.7446e+09					5.87869e+10
3	2	1	4	5	572154		516814					55339.6	103825				339568	3.06247e+09	1.07796e+10				1.15306e+11
3	2	1	5	1	321715							-25965.6					89129	6.74212e+08					7.94398e+09
3	2	1	5	2	326362							-21318.6					93776	4.54483e+08					8.79394e+09
3	2	1	5	3	358947							11266.4					126361	1.26932e+08					1.59671e+10
3	2	1	5	4	344805							-2875.6					112219	8.26908e+06					1.25931e+10
3	2	1	5	5	386574		347681	412990				38893.4	-65309	-75228.7			153988	1.5127e+09	4.26526e+09	5.65936e+09			2.37123e+10
3	2	2	1	1	594450							-38251.2					361864	1.46315e+09					1.30946e+11
3	2	2	1	2	612228							-20473.2					379642	4.19152e+08					1.44128e+11
3	2	2	1	3	627327							-5374.2					394741	2.8882e+07					1.5582e+11
3	2	2	1	4	684547							51845.8					451961	2.68799e+09					2.04269e+11
3	2	2	1	5	644954		632701					12252.8	39203.5				412368	1.50131e+08	1.53691e+09				1.70047e+11
3	2	2	2	1	570880							-40348					338294	1627961104					1.14443e+11
3	2	2	2	2	612472							1244					379886	1547536					1.44313e+11
3	2	2	2	3	596177							-15051					363591	226532601					1.32198e+11
3	2	2	2	4	679726							68498					447140	4691976004					1.99934e+11
3	2	2	2	5	596885		611228					-14343	17730.3				364299	205721649	3.14363e+08				1.32714e+11
3	2	2	3	1	582845							36983					350259	1367742289					1.22681e+11
3	2	2	3	2	589099							43237					356513	1869438169					1.27102e+11
3	2	2	3	3	525816							-20046					293230	401842116					8.59838e+10
3	2	2	3	4	579721							33859					347135	1146431881					1.20503e+11
3	2	2	3	5	451829		545862					-94033	-47635.7				219243	8842205089	2.26916e+09				4.80675e+10
3	2	2	4	1	381894							-135446					149308	1.83457e+10					2.22929e+10
3	2	2	4	2	525887							8546.6					293301	7.30444e+07					8.60255e+10
3	2	2	4	3	662127							144787					429541	2.09632e+10					1.84505e+11
3	2	2	4	4	523728							6387.6					291142	4.08014e+07					8.47637e+10
3	2	2	4	5	493066		517340					-24274.4	-76157.3				260480	5.89246e+08	5.79994e+09				6.78498e+10
3	2	2	5	1	604071							-56286					371485	3168113796					1.38001e+11
3	2	2	5	2	621106							-39251					388520	1540641001					1.50948e+11
3	2	2	5	3	689312							28955					456726	838392025					2.08599e+11
3	2	2	5	4	690318							29961					457732	897661521					2.09519e+11
3	2	2	5	5	696978		660357	593498				36621	66859.3	105279			464392	1341097641	4.47016e+09	1.10838e+10			2.1566e+11
3	2	3	1	1	481482							-44277.6					248896	1.96051e+09					6.19492e+10
3	2	3	1	2	584637							58877.4					352051	3.46655e+09					1.2394e+11
3	2	3	1	3	506238							-19521.6					273652	3.81093e+08					7.48854e+10
3	2	3	1	4	566962							41202.4					334376	1.69764e+09					1.11807e+11
3	2	3	1	5	489479		525760					-36280.6	67592.1				256893	1.31628e+09	4.56869e+09				6.5994e+10
3	2	3	2	1	611558							12340.4					378972	1.52285e+08					1.4362e+11
3	2	3	2	2	482751							-116467					250165	1.35645e+10					6.25825e+10
3	2	3	2	3	676068							76850.4					443482	5.90598e+09					1.96676e+11
3	2	3	2	4	678704							79486.4					446118	6.31809e+09					1.99021e+11
3	2	3	2	5	547007		599218					-52210.6	141050				314421	2.72595e+09	1.98951e+10				9.88606e+10
3	2	3	3	1	544992							60039.8					312406	3.60478e+09					9.75975e+10
3	2	3	3	2	462894							-22058.2					230308	4.86564e+08					5.30418e+10
3	2	3	3	3	481421							-3531.2					248835	1.24694e+07					6.19189e+10
3	2	3	3	4	499297							14344.8					266711	2.05773e+08					7.11348e+10
3	2	3	3	5	436157		484952					-48795.2	26784.7				203571	2.38097e+09	7.17421e+08				4.14412e+10
3	2	3	4	1	465998							-6357.8					233412	4.04216e+07					5.44812e+10
3	2	3	4	2	513289							40933.2					280703	1.67553e+09					7.87942e+10
3	2	3	4	3	475147							2791.2					242561	7.7908e+06					5.88359e+10
3	2	3	4	4	548521							76165.2					315935	5.80114e+09					9.98149e+10
3	2	3	4	5	358824		472356					-113532	14188.3				126238	1.28895e+10	2.01308e+08				1.5936e+10
3	2	3	5	1	209563							1010.8					-23023	1.02172e+06					5.30057e+08
3	2	3	5	2	203858							-4694.2					-28728	2.20355e+07					8.25297e+08
3	2	3	5	3	198592							-9960.2					-33994	9.92056e+07					1.15559e+09
3	2	3	5	4	215046							6493.8					-17540	4.21694e+07					3.07651e+08
3	2	3	5	5	215702		208552	458167	488218	486200		7149.8	-249615	-30050.8	2017.98	253614	-16884	5.11196e+07	6.23078e+10	9.03049e+08	4.07224e+06	6.43202e+10	2.85069e+08
4	1	1	1	1	150792							-2157					-81794	4652649					6.69025e+09
4	1	1	1	2	141306							-11643					-91280	135559449					8.33203e+09
4	1	1	1	3	138397							-14552					-94189	211760704					8.87156e+09
4	1	1	1	4	148916							-4033					-83670	16265089					7.00066e+09
4	1	1	1	5	185334		152949					32385	43470				-47252	1048788225	1889640900				2.23275e+09
4	1	1	2	1	92253							-2810					-140333	7896100					1.96933e+10
4	1	1	2	2	91018							-4045					-141568	16362025					2.00415e+10
4	1	1	2	3	116079							21016					-116507	441672256					1.35739e+10
4	1	1	2	4	91652							-3411					-140934	11634921					1.98624e+10
4	1	1	2	5	84313		95063					-10750	-14416				-148273	115562500	207821056				2.19849e+10
4	1	1	3	1	104838							-1591.8					-127748	2.53383e+06					1.63195e+10
4	1	1	3	2	114294							7864.2					-118292	6.18456e+07					1.3993e+10
4	1	1	3	3	104755							-1674.8					-127831	2.80496e+06					1.63408e+10
4	1	1	3	4	109042							2612.2					-123544	6.82359e+06					1.52631e+10
4	1	1	3	5	99220		106430					-7209.8	-3049.2				-133366	5.19812e+07	9.29762e+06				1.77865e+10
4	1	1	4	1	88156							6028.6					-144430	3.6344e+07					2.086e+10
4	1	1	4	2	81586							-541.4					-151000	293114					2.2801e+10
4	1	1	4	3	84018							1890.6					-148568	3.57437e+06					2.20724e+10
4	1	1	4	4	78295							-3832.4					-154291	1.46873e+07					2.38057e+10
4	1	1	4	5	78582		82127.4					-3545.4	-27351.6				-154004	1.25699e+07	7.4811e+08				2.37172e+10
4	1	1	5	1	100502							-10323.8					-132084	1.06581e+08					1.74462e+10
4	1	1	5	2	112640							1814.2					-119946	3.29132e+06					1.4387e+10
4	1	1	5	3	106303							-4522.8					-126283	2.04557e+07					1.59474e+10
4	1	1	5	4	125481							14655.2					-107105	2.14775e+08					1.14715e+10
4	1	1	5	5	109203		110826	109479				-1622.8	1346.8	17445.1			-123383	2.63348e+06	1.81387e+06	3.04333e+08			1.52234e+10
4	1	2	1	1	97064							-2929.6					-135522	8.58256e+06					1.83662e+10
4	1	2	1	2	107146							7152.4					-125440	5.11568e+07					1.57352e+10
4	1	2	1	3	98543							-1450.6					-134043	2.10424e+06					1.79675e+10
4	1	2	1	4	94795							-5198.6					-137791	2.70254e+07					1.89864e+10
4	1	2	1	5	102420		99993.6					2426.4	-31467.2				-130166	5.88742e+06	9.90182e+08				1.69432e+10
4	1	2	2	1	187415							33977.4					-45171	1.15446e+09					2.04042e+09
4	1	2	2	2	136679							-16758.6					-95907	2.80851e+08					9.19815e+09
4	1	2	2	3	155653							2215.4					-76933	4.908e+06					5.91868e+09
4	1	2	2	4	148298							-5139.6					-84288	2.64155e+07					7.10446e+09
4	1	2	2	5	139143		153438					-14294.6	21976.8				-93443	2.04336e+08	4.82981e+08				8.73159e+09
4	1	2	3	1	148398							-4298.4					-84188	1.84762e+07					7.08762e+09
4	1	2	3	2	155967							3270.6					-76619	1.06968e+07					5.87047e+09
4	1	2	3	3	156326							3629.6					-76260	1.3174e+07					5.81558e+09
4	1	2	3	4	155638							2941.6					-76948	8.65301e+06					5.92099e+09
4	1	2	3	5	147153		152696					-5543.4	21235.6				-85433	3.07293e+07	4.50952e+08				7.29879e+09
4	1	2	4	1	181927							4129					-50659	17048641					2.56633e+09
4	1	2	4	2	174096							-3702					-58490	13704804					3.42108e+09
4	1	2	4	3	186581							8783					-46005	77141089					2.11646e+09
4	1	2	4	4	178808							1010					-53778	1020100					2.89207e+09
4	1	2	4	5	167578		177798					-10220	46337.2				-65008	104448400	2.14714e+09				4.22604e+09
4	1	2	5	1	76647							3268.8					-155939	1.06851e+07					2.4317e+10
4	1	2	5	2	71696							-1682.2					-160890	2.8298e+06					2.58856e+10
4	1	2	5	3	82513							9134.8					-150073	8.34446e+07					2.25219e+10
4	1	2	5	4	61467							-11911.2					-171119	1.41877e+08					2.92817e+10
4	1	2	5	5	74568		73378.2	131461				1189.8	-58082.6	39426.9			-158018	1.41562e+06	3.37358e+09	1.55448e+09			2.49697e+10
4	1	3	1	1	32610							62.2					-199976	3868.84					3.99904e+10
4	1	3	1	2	33339							791.2					-199247	625997					3.96994e+10
4	1	3	1	3	36479							3931.2					-196107	1.54543e+07					3.84579e+10
4	1	3	1	4	29524							-3023.8					-203062	9.14337e+06					4.12342e+10
4	1	3	1	5	30787		32547.8					-1760.8	-2614.04				-201799	3.10042e+06	6.83321e+06				4.07228e+10
4	1	3	2	1	50267							-2712.8					-182319	7.35928e+06					3.32402e+10
4	1	3	2	2	52027							-952.8					-180559	907828					3.26015e+10
4	1	3	2	3	56278							3298.2					-176308	1.08781e+07					3.10845e+10
4	1	3	2	4	52628							-351.8					-179958	123763					3.23849e+10
4	1	3	2	5	53699		52979.8					719.2	17818				-178887	517249	3.1748e+08				3.20006e+10
4	1	3	3	1	39923							295.2					-192663	87143					3.7119e+10
4	1	3	3	2	40067							439.2					-192519	192897					3.70636e+10
4	1	3	3	3	41982							2354.2					-190604	5.54226e+06					3.63299e+10
4	1	3	3	4	39423							-204.8					-193163	41943					3.73119e+10
4	1	3	3	5	36744		39627.8					-2883.8	4465.96				-195842	8.3163e+06	1.99448e+07				3.83541e+10
4	1	3	4	1	28257							-2134.4					-204329	4.55566e+06					4.17503e+10
4	1	3	4	2	30467							75.6					-202119	5715.36					4.08521e+10
4	1	3	4	3	31760							1368.6					-200826	1.87307e+06					4.03311e+10
4	1	3	4	4	29704							-687.4					-202882	472519					4.11611e+10
4	1	3	4	5	31769		30391.4					1377.6	-4770.44				-200817	1.89778e+06	2.27571e+07				4.03275e+10
4	1	3	5	1	19963							-299.4					-212623	89640.4					4.52085e+10
4	1	3	5	2	18159							-2103.4					-214427	4.42429e+06					4.59789e+10
4	1	3	5	3	21280							1017.6					-211306	1.03551e+06					4.46502e+10
4	1	3	5	4	22463							2200.6					-210123	4.84264e+06					4.41517e+10
4	1	3	5	5	19447		20262.4	35161.8	92033.9			-815.4	-14899.4	-56872	33443.4		-213139	664877	2.21993e+08	3.23443e+09	1.11846e+09		4.54282e+10
4	2	1	1	1	35854							-926.2					-196732	857846					3.87035e+10
4	2	1	1	2	37515							734.8					-195071	539931					3.80527e+10
4	2	1	1	3	38587							1806.8					-193999	3.26453e+06					3.76356e+10
4	2	1	1	4	35844							-936.2					-196742	876470					3.87074e+10
4	2	1	1	5	36101		36780.2					-679.2	9870.04				-196485	461313	9.74177e+07				3.86063e+10
4	2	1	2	1	40755							1327.2					-191831	1.76146e+06					3.67991e+10
4	2	1	2	2	39027							-400.8					-193559	160641					3.74651e+10
4	2	1	2	3	33039							-6388.8					-199547	4.08168e+07					3.9819e+10
4	2	1	2	4	49048							9620.2					-183538	9.25482e+07					3.36862e+10
4	2	1	2	5	35270		39427.8					-4157.8	12517.6				-197316	1.72873e+07	1.56691e+08				3.89336e+10
4	2	1	3	1	25575							-14.4					-207011	207.36					4.28535e+10
4	2	1	3	2	26136							546.6					-206450	298772					4.26216e+10
4	2	1	3	3	26019							429.6					-206567	184556					4.26699e+10
4	2	1	3	4	23529							-2060.4					-209057	4.24525e+06					4.37048e+10
4	2	1	3	5	26688		25589.4					1098.6	-1320.76				-205898	1.20692e+06	1.74441e+06				4.2394e+10
4	2	1	4	1	12420							-2888					-220166	8340544					4.84731e+10
4	2	1	4	2	18508							3200					-214078	10240000					4.58294e+10
4	2	1	4	3	15345							37					-217241	1369					4.71936e+10
4	2	1	4	4	14943							-365					-217643	133225					4.73685e+10
4	2	1	4	5	15324		15308					16	-11602.2				-217262	256	1.3461e+08				4.72028e+10
4	2	1	5	1	14734							-2711.4					-217852	7.35169e+06					4.74595e+10
4	2	1	5	2	20748							3302.6					-211838	1.09072e+07					4.48753e+10
4	2	1	5	3	16742							-703.4					-215844	494772					4.65886e+10
4	2	1	5	4	17098							-347.4					-215488	120687					4.64351e+10
4	2	1	5	5	17905		17445.4	26910.2				459.6	-9464.76	1763.04			-214681	211232	8.95817e+07	3.10831e+06			4.60879e+10
4	2	2	1	1	18985							-102					-213601	10404					4.56254e+10
4	2	2	1	2	19937							850					-212649	722500					4.52196e+10
4	2	2	1	3	16533							-2554					-216053	6522916					4.66789e+10
4	2	2	1	4	23507							4420					-209079	19536400					4.3714e+10
4	2	2	1	5	16473		19087					-2614	4688.56				-216113	6832996	2.19826e+07				4.67048e+10
4	2	2	2	1	14140							197.8					-218446	39124.8					4.77186e+10
4	2	2	2	2	15194							1251.8					-217392	1.567e+06					4.72593e+10
4	2	2	2	3	14551							608.8					-218035	370637					4.75393e+10
4	2	2	2	4	12680							-1262.2					-219906	1.59315e+06					4.83586e+10
4	2	2	2	5	13146		13942.2					-796.2	-456.24				-219440	633934	208155				4.81539e+10
4	2	2	3	1	5883							-42.2					-226703	1780.84					5.13942e+10
4	2	2	3	2	5314							-611.2					-227272	373565					5.16526e+10
4	2	2	3	3	6058							132.8					-226528	17635.8					5.13149e+10
4	2	2	3	4	6036							110.8					-226550	12276.6					5.13249e+10
4	2	2	3	5	6335		5925.2					409.8	-8473.24				-226251	167936	7.17958e+07				5.11895e+10
4	2	2	4	1	17313							2083					-215273	4338889					4.63425e+10
4	2	2	4	2	16479							1249					-216107	1560001					4.67022e+10
4	2	2	4	3	15714							484					-216872	234256					4.70335e+10
4	2	2	4	4	12415							-2815					-220171	7924225					4.84753e+10
4	2	2	4	5	14229		15230					-1001	831.56				-218357	1002001	691492				4.76798e+10
4	2	2	5	1	15731							-2076.8					-216855	4.3131e+06					4.70261e+10
4	2	2	5	2	18957							1149.2					-213629	1.32066e+06					4.56373e+10
4	2	2	5	3	17757							-50.8					-214829	2580.64					4.61515e+10
4	2	2	5	4	19765							1957.2					-212821	3.83063e+06					4.52928e+10
4	2	2	5	5	16829		17807.8	14398.4				-978.8	3409.36	-10748.7			-215757	958049	1.16237e+07	1.15534e+08			4.65511e+10
4	2	3	1	1	14380							184.8					-218206	34151					4.76138e+10
4	2	3	1	2	14288							92.8					-218298	8611.84					4.7654e+10
4	2	3	1	3	14941							745.8					-217645	556218					4.73693e+10
4	2	3	1	4	14330							134.8					-218256	18171					4.76357e+10
4	2	3	1	5	13037		14195.2					-1158.2	-19937.6				-219549	1.34143e+06	3.97506e+08				4.82018e+10
4	2	3	2	1	22109							2500.6					-210477	6.253e+06					4.43006e+10
4	2	3	2	2	19320							-288.4					-213266	83174.6					4.54824e+10
4	2	3	2	3	19124							-484.4					-213462	234643					4.5566e+10
4	2	3	2	4	17096							-2512.4					-215490	6.31215e+06					4.64359e+10
4	2	3	2	5	20393		19608.4					784.6	-14524.4				-212193	615597	2.10957e+08				4.50259e+10
4	2	3	3	1	17468							745.8					-215118	556218					4.62757e+10
4	2	3	3	2	13286							-3436.2					-219300	1.18075e+07					4.80925e+10
4	2	3	3	3	18642							1919.8					-213944	3.68563e+06					4.5772e+10
4	2	3	3	4	17649							926.8					-214937	858958					4.61979e+10
4	2	3	3	5	16566		16722.2					-156.2	-17410.6				-216020	24398.4	3.03128e+08				4.66646e+10
4	2	3	4	1	80275							-1792.8					-152311	3.21413e+06					2.31986e+10
4	2	3	4	2	82307							239.2					-150279	57216.6					2.25838e+10
4	2	3	4	3	79561							-2506.8					-153025	6.28405e+06					2.34166e+10
4	2	3	4	4	89173							7105.2					-143413	5.04839e+07					2.05673e+10
4	2	3	4	5	79023		82067.8					-3044.8	47935				-153563	9.27081e+06	2.29777e+09				2.35816e+10
4	2	3	5	1	36948							-1122.2					-195638	1.25933e+06					3.82742e+10
4	2	3	5	2	31897							-6173.2					-200689	3.81084e+07					4.02761e+10
4	2	3	5	3	37560							-510.2					-195026	260304					3.80351e+10
4	2	3	5	4	45603							7532.8					-186983	5.67431e+07					3.49626e+10
4	2	3	5	5	38343		38070.2	34132.8	25147.1	58590.5	232586	272.8	3937.44	8985.64	-33443.4	-173995	-194243	74419.8	1.55034e+07	8.07417e+07	1.11846e+09	3.02744e+10	3.77303e+10
						Sum:	232586	232586	232586	232586	232586	-8.2764e-11	4.94765e-10	-2.85581e-10	5.82077e-11	0	5.15138e-08	4.34343e+11	4.4796e+11	3.75335e+10	9.47463e+09	1.43349e+11	2.58255e+13	3.14892e+10	2.5794e+13
																		SS(Residual)	SS(Disk)/n	SS(Leaf)/ns	SS(Plant)/nsr	SS(Prom)/nsrq	SS(Total)
																Terms:		600	120	24	8	4
																		600/1	600/(5)	600/(5*5)	600/(5*5*3)	600/(5*5*3*2)
																			Estimated	Estimated
																	Sum of squares	Mean square	variance	variance
												Source		df			SS	MS	component	fraction
										p=4		Promoter (A)		p-1	3		2.15024e+13	7.16747e+12	4.65988e+10	0.847432	Promoter
										q=2		Plant (B)		p(q-1)	4		7.10597e+11	1.77649e+11	1.58671e+09	0.0288554	Plant
										r=3		Leaf (C)		pq(r-1)	16		9.38337e+11	5.86461e+10	1.41259e+09	0.025689	Leaf
										s=5		Disk (D)		pqr(s-1)	96		2.2398e+12	2.33312e+10	4.48527e+09	0.0815678	Disk
										n=5		Repetition (E)		pqrs(n-1)	480		4.34343e+11	9.04882e+08	9.04882e+08	0.0164559	Repetition	(=Measurement)
												Total		pqrsn-1	599		2.58255e+13		5.49883e+10
																				Variance fractions excluding promoter
																				0.189131	Plant
																				0.168377	Leaf
																				0.534632	Disk
																				0.107859	Measurement

## Sheet: Table S2 (Second experiment)
Experiment (A)	Plant (B)	Leaf (C)	Disk (D)	Measurement (E)	LUC		Av(E)	Av(D)	Av(C)	Av(B)	Av(A)	LUC-Av(E)	Av(E)-Av(D)	Av(D)-Av(C)	Av(C)-Av(B)	Av(B)-Av(A)	E-Av(A)	(LUC-Av(E))^2	(Av(E)-Av(D))^2	(Av(D)-Av(C))^2	(Av(C)-Av(B))^2	(Av(B)-Av(A))^2	(E-Av(A))^2
1	1	1	1	1	212614							-411					20749.6	168921					4.30547e+08
1	1	1	1	2	213436		213025					411	-44725.1				21571.6	168921	2.00034e+09				4.65335e+08
1	1	1	2	1	324012							1313.5					132148	1.72528e+06					1.7463e+10
1	1	1	2	2	321385		322698					-1313.5	64948.4				129521	1.72528e+06	4.21829e+09				1.67756e+10
1	1	1	3	1	290336							6213					98471.6	38601369					9.69666e+09
1	1	1	3	2	277910		284123					-6213	26372.9				86045.6	38601369	6.95529e+08				7.40385e+09
1	1	1	4	1	200445							-10709					8580.62	114682681					7.3627e+07
1	1	1	4	2	221863		211154	257750				10709	-46596.1	45920.6			29998.6	114682681	2.1712e+09	2.1087e+09			8.99917e+08
1	1	2	1	1	151062							-2245					-40802.4	5040025					1.66483e+09
1	1	2	1	2	155552		153307					2245	-43448.2				-36312.4	5040025	1.88775e+09				1.31859e+09
1	1	2	2	1	179853							-8402					-12011.4	70593604					1.44273e+08
1	1	2	2	2	196657		188255					8402	-8500.25				4792.62	70593604	7.22543e+07				2.29692e+07
1	1	2	3	1	235320							297.5					43455.6	88506.2					1.88839e+09
1	1	2	3	2	234725		235022					-297.5	38267.2				42860.6	88506.2	1.46438e+09				1.83703e+09
1	1	2	4	1	209707							-729.5					17842.6	532170					3.18359e+08
1	1	2	4	2	211166		210436	196755				729.5	13681.2	-15074.3			19301.6	532170	1.87177e+08	2.27234e+08			3.72552e+08
1	1	3	1	1	205377							-989					13512.6	978121					1.82591e+08
1	1	3	1	2	207355		206366					989	25382.8				15490.6	978121	6.44284e+08				2.39959e+08
1	1	3	2	1	80678							1427					-111186	2036329					1.23624e+10
1	1	3	2	2	77824		79251					-1427	-101732				-114040	2036329	1.03495e+10				1.30052e+10
1	1	3	3	1	215604							2074.5					23739.6	4.30355e+06					5.63569e+08
1	1	3	3	2	211455		213530					-2074.5	32546.2				19590.6	4.30355e+06	1.05926e+09				3.83792e+08
1	1	3	4	1	221305							-3481.5					29440.6	1.21208e+07					8.6675e+08
1	1	3	4	2	228268		224786	180983	211830			3481.5	43803.2	-30846.3	35490		36403.6	1.21208e+07	1.91872e+09	9.51494e+08	1259540100		1.32522e+09
1	2	1	1	1	128992							2409.5					-62872.4	5.80569e+06					3.95294e+09
1	2	1	1	2	124173		126582					-2409.5	-26383.8				-67691.4	5.80569e+06	6.96102e+08				4.58212e+09
1	2	1	2	1	129329							-20.5					-62535.4	420.25					3.91067e+09
1	2	1	2	2	129370		129350					20.5	-23616.8				-62494.4	420.25	5.57751e+08				3.90555e+09
1	2	1	3	1	175965							4175					-15899.4	17430625					2.5279e+08
1	2	1	3	2	167615		171790					-4175	18823.8				-24249.4	17430625	3.54334e+08				5.88033e+08
1	2	1	4	1	185925							1782					-5939.38	3175524					3.52763e+07
1	2	1	4	2	182361		184143	152966				-1782	31176.8	-18130.2			-9503.38	3175524	9.7199e+08	3.28704e+08			9.03143e+07
1	2	2	1	1	240245							5939.5					48380.6	3.52777e+07					2.34068e+09
1	2	2	1	2	228366		234306					-5939.5	16698.5				36501.6	3.52777e+07	2.7884e+08				1.33237e+09
1	2	2	2	1	207559							366.5					15694.6	134322					2.46321e+08
1	2	2	2	2	206826		207192					-366.5	-10414.5				14961.6	134322	1.08462e+08				2.2385e+08
1	2	2	3	1	242861							6857					50996.6	47018449					2.60065e+09
1	2	2	3	2	229147		236004					-6857	18397				37282.6	47018449	338449609				1.38999e+09
1	2	2	4	1	190460							-2466					-1404.38	6081156					1.9723e+06
1	2	2	4	2	195392		192926	217607				2466	-24681	46510.5			3527.62	6081156	609151761	2.16323e+09			1.24441e+07
1	2	3	1	1	116367							-7544.5					-75497.4	5.69195e+07					5.69986e+09
1	2	3	1	2	131456		123912					7544.5	-18804.6				-60408.4	5.69195e+07	3.53614e+08				3.64917e+09
1	2	3	2	1	76213							-2172					-115651	4717584					1.33752e+10
1	2	3	2	2	80557		78385					2172	-64331.1				-111307	4717584	4.13849e+09				1.23893e+10
1	2	3	3	1	115894							1871.5					-75970.4	3.50251e+06					5.7715e+09
1	2	3	3	2	112151		114022					-1871.5	-28693.6				-79713.4	3.50251e+06	8.23324e+08				6.35422e+09
1	2	3	4	1	251430							-3115.5					59565.6	9.70634e+06					3.54806e+09
1	2	3	4	2	257661		254546	142716	171096			3115.5	111829	-28380.3	-5243.08		65796.6	9.70634e+06	1.25058e+10	8.05443e+08	2.74899e+07		4.32919e+09
1	3	1	1	1	129188							4627					-62676.4	21409129					3.92833e+09
1	3	1	1	2	119934		124561					-4627	-3167.38				-71930.4	21409129	1.00323e+07				5.17398e+09
1	3	1	2	1	105642							-5186.5					-86222.4	2.68998e+07					7.4343e+09
1	3	1	2	2	116015		110828					5186.5	-16899.9				-75849.4	2.68998e+07	2.85606e+08				5.75313e+09
1	3	1	3	1	117343							967.5					-74521.4	936056					5.55344e+09
1	3	1	3	2	115408		116376					-967.5	-11352.9				-76456.4	936056	1.28888e+08				5.84558e+09
1	3	1	4	1	158074							-1074.5					-33790.4	1.15455e+06					1.14179e+09
1	3	1	4	2	160223		159148	127728				1074.5	31420.1	-18364.2			-31641.4	1.15455e+06	9.87224e+08	3.37246e+08			1.00118e+09
1	3	2	1	1	147849							6913					-44015.4	47789569					1.93735e+09
1	3	2	1	2	134023		140936					-6913	-9213.38				-57841.4	47789569	8.48863e+07				3.34563e+09
1	3	2	2	1	180030							8934					-11834.4	79816356					1.40053e+08
1	3	2	2	2	162162		171096					-8934	20946.6				-29702.4	79816356	4.38761e+08				8.82232e+08
1	3	2	3	1	152782							2425					-39082.4	5880625					1.52743e+09
1	3	2	3	2	147932		150357					-2425	207.625				-43932.4	5880625	43108.1				1.93005e+09
1	3	2	4	1	132336							-5872.5					-59528.4	3.44863e+07					3.54363e+09
1	3	2	4	2	144081		138208	150149				5872.5	-11940.9	4056.75			-47783.4	3.44863e+07	1.42584e+08	1.64572e+07			2.28325e+09
1	3	3	1	1	162220							855.5					-29644.4	731880					8.7879e+08
1	3	3	1	2	160509		161364					-855.5	964.375				-31355.4	731880	930019				9.8316e+08
1	3	3	2	1	81933							442					-109931	195364					1.20849e+10
1	3	3	2	2	81049		81491					-442	-78909.1				-110815	195364	6.22665e+09				1.228e+10
1	3	3	3	1	243479							-2170.5					51614.6	4.71107e+06					2.66407e+09
1	3	3	3	2	247820		245650					2170.5	85249.4				55955.6	4.71107e+06	7.26746e+09				3.13103e+09
1	3	3	4	1	153510							414.5					-38354.4	171810					1.47106e+09
1	3	3	4	2	152681		153096	160400	146093	176340		-414.5	-7304.62	14307.5	-30246.9	-15524.8	-39183.4	171810	5.33575e+07	2.04705e+08	9.14876e+08	2.41021e+08	1.53534e+09
2	1	1	1	1	179837							6995					-12027.4	48930025					1.44658e+08
2	1	1	1	2	165847		172842					-6995	11088.4				-26017.4	48930025	1.22952e+08				6.76904e+08
2	1	1	2	1	157469							-2656.5					-34395.4	7.05699e+06					1.18304e+09
2	1	1	2	2	162782		160126					2656.5	-1628.12				-29082.4	7.05699e+06	2.65079e+06				8.45785e+08
2	1	1	3	1	157539							558.5					-34325.4	311922					1.17823e+09
2	1	1	3	2	156422		156980					-558.5	-4773.12				-35442.4	311922	2.27827e+07				1.25616e+09
2	1	1	4	1	163341							6274.5					-28523.4	3.93694e+07					8.13583e+08
2	1	1	4	2	150792		157066	161754				-6274.5	-4687.12	-3048.38			-41072.4	3.93694e+07	2.19691e+07	9.29259e+06			1.68694e+09
2	1	2	1	1	147046							886.5					-44818.4	785882					2.00869e+09
2	1	2	1	2	145273		146160					-886.5	-2108.25				-46591.4	785882	4.44472e+06				2.17076e+09
2	1	2	2	1	199638							1954.5					7773.62	3.82007e+06					6.04291e+07
2	1	2	2	2	195729		197684					-1954.5	49415.8				3864.62	3.82007e+06	2.44192e+09				1.49353e+07
2	1	2	3	1	122759							-7999					-69105.4	63984001					4.77555e+09
2	1	2	3	2	138757		130758					7999	-17509.8				-53107.4	63984001	3.06591e+08				2.82039e+09
2	1	2	4	1	121088							2618					-70776.4	6853924					5.0093e+09
2	1	2	4	2	115852		118470	148268				-2618	-29797.8	-16534.2			-76012.4	6853924	8.87906e+08	2.73381e+08			5.77788e+09
2	1	3	1	1	195413							-2414.5					3548.62	5.82981e+06					1.25927e+07
2	1	3	1	2	200242		197828					2414.5	13442.9				8377.62	5.82981e+06	1.80711e+08				7.01844e+07
2	1	3	2	1	208135							3353					16270.6	11242609					2.64733e+08
2	1	3	2	2	201429		204782					-3353	20397.4				9564.62	11242609	4.16053e+08				9.14819e+07
2	1	3	3	1	165376							-5220.5					-26488.4	2.72536e+07					7.01635e+08
2	1	3	3	2	175817		170596					5220.5	-13788.1				-16047.4	2.72536e+07	1.90112e+08				2.57519e+08
2	1	3	4	1	169000							4667.5					-22864.4	2.17856e+07					5.2278e+08
2	1	3	4	2	159665		164332	184385	164802			-4667.5	-20052.1	19582.6	-29522.4		-32199.4	2.17856e+07	4.02088e+08	3.83479e+08	8.71575e+08		1.0368e+09
2	2	1	1	1	159320							-7160					-32544.4	51265600					1.05914e+09
2	2	1	1	2	173640		166480					7160	-855.5				-18224.4	51265600	731880				3.32128e+08
2	2	1	2	1	152447							3052.5					-39417.4	9.31776e+06					1.55373e+09
2	2	1	2	2	146342		149394					-3052.5	-17941				-45522.4	9.31776e+06	321879481				2.07229e+09
2	2	1	3	1	180449							1416					-11415.4	2005056					1.30311e+08
2	2	1	3	2	177617		179033					-1416	11697.5				-14247.4	2005056	1.36832e+08				2.02988e+08
2	2	1	4	1	176319							1884.5					-15545.4	3.55134e+06					2.41659e+08
2	2	1	4	2	172550		174434	167336				-1884.5	7099	-31837.2			-19314.4	3.55134e+06	50395801	1.01361e+09			3.73045e+08
2	2	2	1	1	149395							-1875.5					-42469.4	3.5175e+06					1.80365e+09
2	2	2	1	2	153146		151270					1875.5	-86067.9				-38718.4	3.5175e+06	7.40768e+09				1.49911e+09
2	2	2	2	1	220696							5150.5					28831.6	2.65277e+07					8.31262e+08
2	2	2	2	2	210395		215546					-5150.5	-21792.9				18530.6	2.65277e+07	4.74929e+08				3.43384e+08
2	2	2	3	1	263951							-5549					72086.6	30791401					5.19648e+09
2	2	2	3	2	275049		269500					5549	32161.6				83184.6	30791401	1.03437e+09				6.91968e+09
2	2	2	4	1	312176							-861.5					120312	742182					1.44749e+10
2	2	2	4	2	313899		313038	237338				861.5	75699.1	38165.6			122035	742182	5.73036e+09	1.45661e+09			1.48924e+10
2	2	3	1	1	316584							-2563					124720	6568969					1.5555e+10
2	2	3	1	2	321710		319147					2563	126303				129846	6568969	1.59524e+10				1.68599e+10
2	2	3	2	1	235490							8027					43625.6	64432729					1.90319e+09
2	2	3	2	2	219436		227463					-8027	34618.6				27571.6	64432729	1.19845e+09				7.60194e+08
2	2	3	3	1	132663							2271.5					-59201.4	5.15971e+06					3.5048e+09
2	2	3	3	2	128120		130392					-2271.5	-62452.9				-63744.4	5.15971e+06	3.90036e+09				4.06335e+09
2	2	3	4	1	95865							1489					-95999.4	2217121					9.21588e+09
2	2	3	4	2	92887		94376	192844	199173			-1489	-98468.4	-6328.38	4848.31		-98977.4	2217121	9.69602e+09	4.00483e+07	2.35061e+07		9.79652e+09
2	3	1	1	1	254637							12027					62772.6	144648729					3.9404e+09
2	3	1	1	2	230583		242610					-12027	7746				38718.6	144648729	60000516				1.49913e+09
2	3	1	2	1	254174							4563.5					62309.6	2.08255e+07					3.88249e+09
2	3	1	2	2	245047		249610					-4563.5	14746.5				53182.6	2.08255e+07	2.17459e+08				2.82839e+09
2	3	1	3	1	217147							6463					25282.6	41770369					6.39211e+08
2	3	1	3	2	204221		210684					-6463	-24180				12356.6	41770369	584672400				1.52686e+08
2	3	1	4	1	243267							6715.5					51402.6	4.50979e+07					2.64223e+09
2	3	1	4	2	229836		236552	234864				-6715.5	1687.5	15865.4			37971.6	4.50979e+07	2.84766e+06	2.51711e+08			1.44184e+09
2	3	2	1	1	208230							1855					16365.6	3441025					2.67833e+08
2	3	2	1	2	204520		206375					-1855	-25483.9				12655.6	3441025	6.49428e+08				1.60165e+08
2	3	2	2	1	243476							5798					51611.6	33616804					2.66376e+09
2	3	2	2	2	231880		237678					-5798	5819.12				40015.6	33616804	3.38622e+07				1.60125e+09
2	3	2	3	1	255772							5785.5					63907.6	3.3472e+07					4.08418e+09
2	3	2	3	2	244201		249986					-5785.5	18127.6				52336.6	3.3472e+07	3.28611e+08				2.73912e+09
2	3	2	4	1	234709							1313					42844.6	1723969					1.83566e+09
2	3	2	4	2	232083		233396	231859				-1313	1537.12	12860.3			40218.6	1723969	2.36275e+06	1.65387e+08			1.61754e+09
2	3	3	1	1	223288							7118					31423.6	50665924					9.87444e+08
2	3	3	1	2	209052		216170					-7118	25897.1				17187.6	50665924	6.70661e+08				2.95414e+08
2	3	3	2	1	174401							660					-17463.4	435600					3.0497e+08
2	3	3	2	2	173081		173741					-660	-16531.9				-18783.4	435600	2.73303e+08				3.52816e+08
2	3	3	3	1	197443							1872					5578.62	3504384					3.1121e+07
2	3	3	3	2	193699		195571					-1872	5298.12				1834.62	3504384	2.80701e+07				3.36581e+06
2	3	3	4	1	178913							3303.5					-12951.4	1.09131e+07					1.67738e+08
2	3	3	4	2	172306		175610	190273	218999	194324		-3303.5	-14663.4	-28725.7	24674.1	2460.06	-19558.4	1.09131e+07	2.15015e+08	8.25166e+08	6.08813e+08	6.0519e+06	3.8253e+08
3	1	1	1	1	107882							-112					-83982.4	12544					7.05304e+09
3	1	1	1	2	108106		107994					112	-18764				-83758.4	12544	352087696				7.01547e+09
3	1	1	2	1	61485							997					-130379	994009					1.69988e+10
3	1	1	2	2	59491		60488					-997	-66270				-132373	994009	4391712900				1.75227e+10
3	1	1	3	1	171202							926					-20662.4	857476					4.26934e+08
3	1	1	3	2	169350		170276					-926	43518				-22514.4	857476	1893816324				5.06897e+08
3	1	1	4	1	170408							2134					-21456.4	4553956					4.60376e+08
3	1	1	4	2	166140		168274	126758				-2134	41516	-79656.9			-25724.4	4553956	1723578256	6.34522e+09			6.61744e+08
3	1	2	1	1	216384							-4888.5					24519.6	2.38974e+07					6.01212e+08
3	1	2	1	2	226161		221272					4888.5	5335.12				34296.6	2.38974e+07	2.84636e+07				1.17626e+09
3	1	2	2	1	161035							-687					-30829.4	471969					9.50451e+08
3	1	2	2	2	162409		161722					687	-54215.4				-29455.4	471969	2.93931e+09				8.6762e+08
3	1	2	3	1	231000							4400.5					39135.6	1.93644e+07					1.5316e+09
3	1	2	3	2	222199		226600					-4400.5	10662.1				30334.6	1.93644e+07	1.13681e+08				9.20189e+08
3	1	2	4	1	262288							8132.5					70423.6	6.61376e+07					4.95949e+09
3	1	2	4	2	246023		254156	215937				-8132.5	38218.1	9522.46			54158.6	6.61376e+07	1.46063e+09	9.06772e+07			2.93316e+09
3	1	3	1	1	340809							12929.5					148945	1.67172e+08					2.21845e+10
3	1	3	1	2	314950		327880					-12929.5	51330.1				123086	1.67172e+08	2.63478e+09				1.51501e+10
3	1	3	2	1	213284							-355					21419.6	126025					4.588e+08
3	1	3	2	2	213994		213639					355	-62910.4				22129.6	126025	3.95772e+09				4.8972e+08
3	1	3	3	1	298428							7199					106564	51825601					1.13558e+10
3	1	3	3	2	284030		291229					-7199	14679.6				92165.6	51825601	2.15491e+08				8.4945e+09
3	1	3	4	1	272189							-1261					80324.6	1590121					6.45204e+09
3	1	3	4	2	274711		273450	276549	206415			1261	-3099.38	70134.5	1485.75		82846.6	1590121	9.60613e+06	4.91884e+09	2.20745e+06		6.86356e+09
3	2	1	1	1	41101							285					-150763	81225					2.27296e+10
3	2	1	1	2	40531		40816					-285	-117436				-151333	81225	1.37913e+10				2.29018e+10
3	2	1	2	1	147049							2650					-44815.4	7022500					2.00842e+09
3	2	1	2	2	141749		144399					-2650	-13853.2				-50115.4	7022500	1.91913e+08				2.51155e+09
3	2	1	3	1	164819							-2921					-27045.4	8532241					7.31453e+08
3	2	1	3	2	170661		167740					2921	9487.75				-21203.4	8532241	9.00174e+07				4.49584e+08
3	2	1	4	1	280126							72					88261.6	5184					7.79011e+09
3	2	1	4	2	279982		280054	158252				-72	121802	-54087.2			88117.6	5184	1.48357e+10	2.92543e+09			7.76471e+09
3	2	2	1	1	213049							800					21184.6	640000					4.48788e+08
3	2	2	1	2	211449		212249					-800	-59975.2				19584.6	640000	3.59703e+09				3.83557e+08
3	2	2	2	1	301925							6186					110061	38266596					1.21133e+10
3	2	2	2	2	289553		295739					-6186	23514.8				97688.6	38266596	5.52943e+08				9.54307e+09
3	2	2	3	1	276354							1179					84489.6	1390041					7.1385e+09
3	2	2	3	2	273996		275175					-1179	2950.75				82131.6	1390041	8.70693e+06				6.7456e+09
3	2	2	4	1	303114							-2620					111250	6864400					1.23765e+10
3	2	2	4	2	308354		305734	272224				2620	33509.8	59884.8			116490	6864400	1.1229e+09	3.58618e+09			1.35698e+10
3	2	3	1	1	300892							-984.5					109028	969240					1.1887e+10
3	2	3	1	2	302861		301876					984.5	95334.5				110997	969240	9.08867e+09				1.23202e+10
3	2	3	2	1	189233							-91					-2631.38	8281					6.92418e+06
3	2	3	2	2	189415		189324					91	-17218				-2449.38	8281	296459524				5.99948e+06
3	2	3	3	1	151130							2002.5					-40734.4	4.01001e+06					1.65929e+09
3	2	3	3	2	147125		149128					-2002.5	-57414.5				-44739.4	4.01001e+06	3.29642e+09				2.00161e+09
3	2	3	4	1	186027							187					-5837.38	34969					3.40751e+07
3	2	3	4	2	185653		185840	206542	212340			-187	-20702	-5797.5	7410.33		-6211.38	34969	428572804	3.3611e+07	5.4913e+07		3.85813e+07
3	3	1	1	1	31326							381.5					-160538	145542					2.57726e+10
3	3	1	1	2	30563		30944.5					-381.5	-86464.2				-161301	145542	7.47607e+09				2.60181e+10
3	3	1	2	1	69450							-3617					-122414	13082689					1.49853e+10
3	3	1	2	2	76684		73067					3617	-44341.8				-115180	13082689	1.96619e+09				1.32665e+10
3	3	1	3	1	256250							12567					64385.6	157929489					4.14551e+09
3	3	1	3	2	231116		243683					-12567	126274				39251.6	157929489	1.59452e+10				1.54069e+09
3	3	1	4	1	120729							-1211.5					-71135.4	1.46773e+06					5.06024e+09
3	3	1	4	2	123152		121940	117409				1211.5	4531.75	-78624.3			-68712.4	1.46773e+06	2.05368e+07	6.18179e+09			4.72139e+09
3	3	2	1	1	245813							-4134.5					53948.6	1.70941e+07					2.91045e+09
3	3	2	1	2	254082		249948					4134.5	11923.4				62217.6	1.70941e+07	1.42167e+08				3.87103e+09
3	3	2	2	1	282253							5760.5					90388.6	3.31834e+07					8.1701e+09
3	3	2	2	2	270732		276492					-5760.5	38468.4				78867.6	3.31834e+07	1.47982e+09				6.2201e+09
3	3	2	3	1	221874							355.5					30009.6	126380					9.00577e+08
3	3	2	3	2	221163		221518					-355.5	-16505.6				29298.6	126380	2.72436e+08				8.58409e+08
3	3	2	4	1	209175							5037					17310.6	25371369					2.99657e+08
3	3	2	4	2	199101		204138	238024				-5037	-33886.1	41991			7236.62	25371369	1.14827e+09	1.76325e+09			5.23686e+07
3	3	3	1	1	147578							-2166					-44286.4	4691556					1.96128e+09
3	3	3	1	2	151910		149744					2166	-82922.4				-39954.4	4691556	6.87612e+09				1.59635e+09
3	3	3	2	1	180149							2667					-11715.4	7112889					1.3725e+08
3	3	3	2	2	174815		177482					-2667	-55184.4				-17049.4	7112889	3.04532e+09				2.90682e+08
3	3	3	3	1	327958							11194					136094	125305636					1.85215e+10
3	3	3	3	2	305570		316764					-11194	84097.6				113706	125305636	7.07241e+09				1.2929e+10
3	3	3	4	1	286358							-317.5					94493.6	100806					8.92904e+09
3	3	3	4	2	286993		286676	232666	196033	204929	191864	317.5	54009.1	36633.3	-8896.08	13064.8	95128.6	100806	2.91699e+09	1.342e+09	7.91403e+07	1.70689e+08	9.04945e+09
						Sum:	191864	191864	191864	191864	191864	0	0	0	9.70128e-12	-1.94026e-11	-4.58116e-11	4.5774e+09	2.33385e+11	3.87489e+10	3.84206e+09	4.17761e+08	9.03627e+11	SS
																	Estimated	Estimated
														Sum of squares		Mean square	variance	variance
									Source		df	df		SS		MS	component	fraction
					p=3		3	p	Experiment (A)		p-1	2		3.00788e+10		1.50394e+10	-4.56723e+06	-0.00107386
					q=3		3	q	Plant (B)		p(q-1)	6		9.22095e+10		1.53682e+10	-7.72289e+07	-0.0181583
					r=3		3	r	Leaf (C)		pq(r-1)	18		3.09991e+11		1.72217e+10	1.43239e+09	0.336789	Leaf
					s=4		4	s	Disc (D)		pqr(s-1)	81		4.6677e+11		5.7626e+09	2.86011e+09	0.672478	Disk
					n=2		2	n	Repetition (E)		pqrs(n-1)	108		4.5774e+09		4.23833e+07	4.23833e+07	0.00996531	Measurement	(=Repetition)
									Total		pqrsn-1	215		9.03627e+11			4.25309e+09
